# Supplementary material for: Persistence, Isolation and Diversification of a Naturally Fragmented Species in Local Refugia: The Case of Hydromantes strinatii
Source: PLoS One. 2015 Jun 24;10(6):e0131298. doi: 10.1371/journal.pone.0131298 (PMC4479377; doi:10.1371/journal.pone.0131298)
Supplement: S1 File — Plot of the number of groups (K) obtained: (a) by plotting Fct vs. K values according to SAMOVA (mt data); (b) by plotting log marginal likelihood vs. K values according to BAPS (b1, mt data; b2, nuclear data). (XLS) [file pone.0131298.s006.xls]

## Sheet: Sheet1
							SAMOVA results for mitochondrial data
	K value	Variance among groups (FCT)
	2	0.79991
	3	0.81632
	4	0.83645
	5	0.86874
	6	0.91521
	7	0.9484
	8	0.96108
	9	0.9725
	10	0.98106
	11	0.98108
	12	0.98614
	13	0.98688
	14	0.9893
	15	0.98923
	16	0.98949
	17	0.98965
	18	0.99072
	19	0.9907
	20	0.99046
							BAPS results for nuclear data
	K value	log(ml) value
	2	-7001.55
	3	-6668.02
	4	-6403.44
	5	-6225.19
	6	-6054.58
	7	-5944.2
	8	-5853.74
	9	-5790.49
	10	-5738.02
	11	-5689.21
	12	-5665.06
	13	-5646.56
	14	-5648.08
	15	-5647.38
	16	-5657.04
	17	-5659.86
	18	-5673.9
	19	-5689.93
	20	-5707.31
							BAPS results for mitochondrial data
	K value	log(ml) value
	2	-4315.45
	3	-3568.2
	4	-3096.05
	5	-2670.87
	6	-2335.3
	7	-2217.49
	8	-2262.28
	9	-2324.41
	10	-2389.44
	11	-2445.93
	12	-2508.04
	13	-2573.38
	14	-2639.47
	15	-2708.47
	16	-2760.54
	17	-2820.91
	18	-2887.98
	19	-2951.36
	20	-3023.5
